# Supplementary material for: Unwinding of a DNA replication fork by a hexameric viral helicase
Source: Nat Commun. 2021 Sep 20;12:5535. doi: 10.1038/s41467-021-25843-6 (PMC8452682; doi:10.1038/s41467-021-25843-6)
Supplement: Supplementary file 7 — Source Data [file 41467_2021_25843_MOESM7_ESM.xlsx]

## Sheet: Figure 1d gel and graph
Figure 1d	Gel panel in Fig. 1d
Figure 1d (all data points)
		Protein (nM)			3'T0				5'N0				Fork
		0		0	0	0		0	0	0		0	0	0
		50		0.1	0.2	0		4.8	3.7	0		18.9	19.2	20.8
		100		0.1	0.4	0.1		5.7	5	1.1		18.7	21.6	19.9
		200		0	0.75	0.6		6.4	6.5	2.6		23.6	25.8	26.2
		400		1.8	4.9	4.2		10.4	10	6		30.8	31.7	36
The data for the 100 nM concentration point were shown in the bar graph in Fig. 1d (reproduced below)
Figure 4a gel
Figure 4b graph
	Protein (nM)			WT				K183/186A				K183/186A
	0		0	0	0		0	0	0		0	0	0
	50		24.2	23.8	23		7.7	9.12	10.9		12.44	14.04	15.64
	100		34.7	29.2	33.1		16.6	19	18		19.2667	19.9667	20.6667
	200		49.2	45	46.5		32.9	33.1	32.5		32.4333	32.2333	32.0333
	400		55.2	50.2	52.3		34.5	36.3	36.1		37.2333	38.0333	38.8333
								K183/186A				K183/186A
							0	0	0		0	0	0
							17.24	18.84	20.44		22.04	23.64	25.24
							21.3667	22.0667	22.7667		23.4667	24.1667	24.8667
							31.8333	31.6333	31.4333		31.2333	31.0333	30.8333
							39.6333	40.4333	41.2333		42.0333	42.8333	43.6333
Sup. Fig5a bar graph
	WT		K183/186A		K168A		K279A		K310A
	34.7		16.6		28.7		23.5		20.4
	29.2		19		29.6		20.7		16.9
	33.1		18		27.2		22.9		15.9
Sup.Fig5e data
	Protein (nM)			WT				N352K				N352Y
	0		0	0	0		0	0	0		0	0	0
	50		12.6	14.7	14		3.4	3.8	4.1		14.1	14.3	15.3
	100		28.5	34.7	30.7		7.6	8.1	8.9		22.7	22.5	26.1
	200		42.7	45.7	45		15.3	16.1	16.6		34.5	34.2	36.7
	400		45.4	48.1	48		24.9	26	26.5		28.1	28.9	30
								N352F				N352G
							0	0	0		0	0	0
							15.4	17	17.2		6.7	8.2	7.6
							20.2	20.6	23.4		13.1	13.3	14.1
							33	35.1	35.8		27	29.1	28.5
							33.3	34.6	28.6		39.9	44	42.4
								N352D
							0	0	0
							11.24	11.9	12.1
							17.1	16.6	17.4
							21.3	20.4	21.3
							18.6	17.7	18.3
	100 nM concentration is also shown as a bar graph in the figure
	Sup.Fig5f
		Protein (nM)			WT				K310A/K168A/N352G				K168A/K310A/N352G
		0		0	0	0		0	0	0		0	0	0
		50		24.7	25.4	26.3		11	9.5	7.3		10.1	9.2	9.3
		100		31.5	32.9	33.5		10	10.5	11.1		9.9	8.6	8.6
		200		47	49	46.9		13.5	13.2	14.1		9.5	9.6	11
		400		56.7	58.7	62		18	17.1	18.2		18.8	17.5	18.6
	100 nM concentration is also shown as a bar graph in the supplementary figure 5f
Gel Supplemenytary Figure 6a, left
	Gel supplementary Figure 6a, right
		Gel shown in supplementary Figure 6b, left
	Gel shown in supplementary Figure 6b, right
